# Supplementary material for: Estimating poaching risk for the critically endangered wild red wolf (Canis rufus)
Source: PLoS One. 2021 May 5;16(5):e0244261. doi: 10.1371/journal.pone.0244261 (PMC8099127; doi:10.1371/journal.pone.0244261)
Supplement: S1 File — Data for Table 4 and Figs 4–6. (XLSX) [file pone.0244261.s001.xlsx]

## Sheet: Table 4
Risk estimates using 3 cryptic poaching approaches
Wolf population	Deaths	P = 14.45 (23/n)			P = 149 (Wisconsin estimate of 1)			P = 115 (FU)
	Known	Unknown #	Known + Unknown	Total Risk	Unknown #	Unknown risk	Risk	Unknown #	Unknown risk	Total Risk
Total	312	196	508	1	196		1	196	1
legal	30	0	30	0.0590551	0	0	0.0590551	0	0	0.0590551
nonhuman	67	43.1342	110.134	0.2168	11.1667	0.0569728	0.153871	19.2447	0.0981871	0.169773
other human	215	152.866	367.866	0.724145	184.833	0.943027	0.787073	176.755	0.901813	0.771172
P (cryptic poaching)		14.45		0.0284449	149	0.760204	0.293307	115	0.586735	0.226378
poached	149	95.9254	244.925	0.482137	24.8333	0.126701	0.342192	42.7979	0.218356	0.377555
vehicle	66	42.4904	108.49	0.213564	11	0.0561224	0.151575	18.9574	0.0967217	0.167239
		Scenario 1, P=14.4		Scenario 2, P=115		Scenario 3, P=149
	Risk in n	m	n+m	m	n+m	m	n+m
Legal killing	0.0961538	0	0.0590551	0	0.0590551	0	0.0590551
Nonhuman causes	0.214744	0.220073	0.2168	0.0981871	0.169773	0.0569728	0.153871
Other human	0.689103	0.779927	0.724145	0.901813	0.771172	0.943027	0.787073
Vehicle	0.211538	0.216788	0.213564	0.0967217	0.167239	0.0561224	0.151575
Total poaching	0.478	0.56314	0.510581	0.805091	0.603933	0.886905	0.635499
Cryptic poaching	0	0.0737245	0.0284449	0.586735	0.226	0.760204	0.293
Regular poaching	0.477564	0.489415	0.482137	0.218356	0.378	0.126701	0.342
																																		poached	149/282 = .5284		.5284*196 = 103.57
																																		collision	66/282 = .234		.234*196 = 45.87

## Sheet: Fig 4
	Total # of deaths per month
		legal	vehicle	poached	nonhuman	unknown COD	FU
	January	1	7	14	8	5	6
	February	4	10	10	8	3	7
	March	1	3	11	5	4	10
	April	3	4	6	10	6	13
	May	3	12	3	4	16	6
	June	2	4	5	2	11	4
	July	0	4	2	1	11	6
	August	2	6	6	3	6	7
	September	2	4	3	5	5	6
	October	2	2	25	7	6	20
	November	3	6	35	8	5	12
	December	7	4	29	6	3	18
						Ave Oct-Dec	16.6667
						Ave Jan-Sept	7.22222
						% difference	0.433333

## Sheet: Fig 5
		hunting season (Sept 12 - Jan 31)	non-hunting (Feb 1 - Sept 11)
	Vehicle	21	45	66	0.681818
	legal	15	15	30	0.5
	nonhuman	31	36	67	0.537313
	unknown deaths	22	59	81	0.728395
	poached	104	45	149	0.302013
	FU	61	54	115
	*dates cover all fall/winter hunting seasons in NC
		254

## Sheet: Fig 6
	Mean days to death or disappearance
		Mean days	Standard Error	[95% CI		Standar Deviation
	All death	1067.49	52.0696	965.12	1169.86	1032.24
	All wolves (death and diss)	1008.76	44.8086	920.725	1096.79	1009.93
	legal, n=30	728.6	164.34	392.49	1064.71	900.124
	vehicle, n=66	732.09	104.69	523	941.17	850.519
	FU, n=115	808.043	84.4289	640.79	975.297	905.399
	poached, n=149	1073.75	78.7	918.22	1229.27	960.67
	unknown, n=81	1138.69	114.03	911.76	1365.62	1026.29
	nonhuman, n=67	1449.64	154.27	1141.62	1757.66	1262.79
